# Supplementary material for: OPDAylation of Thiols of the Redox Regulatory Network In Vitro
Source: Antioxidants (Basel). 2022 Apr 27;11(5):855. doi: 10.3390/antiox11050855 (PMC9137622; doi:10.3390/antiox11050855)
Supplement: Supplementary file 1 [file antioxidants-11-00855-s001.zip]

Archive with 1 entries (1 files):
- antioxidants-1660572-supplementary.pdf
